# Supplementary material for: A basic Helix-Loop-Helix (SlARANCIO), identified from a Solanum pennellii introgression line, affects carotenoid accumulation in tomato fruits
Source: Sci Rep. 2019 Mar 6;9:3699. doi: 10.1038/s41598-019-40142-3 (PMC6403429; doi:10.1038/s41598-019-40142-3)
Supplement: Supplementary file 2 — Supplementary Dataset 2 [file 41598_2019_40142_MOESM2_ESM.xlsx]

## Sheet: expr_Solyc12g098620_cf65
	A basic Helix-Loop-Helix (SlARANCIO), identified from a Solanum pennellii introgression line, affects carotenoid accumulation in tomato fruits Vincenzo D’Amelia, Assunta Raiola, Domenico Carputo, Edgardo Filippone, Amalia Barone, Maria Manuela Rigano* Department of Agricultural Sciences, University of Naples Federico II, Portici, 80055, Italy. *Contact: Maria Manuela Rigano. Tel: +39 081 2532125.…
Supplementary Table S2.	Co-expressed genes (correlation > 0.6) with bHLH Solyc12g098620 in all fruit tissues and in different ripening stages. Value were in RPM (Reads per million mapped reads) and obtained by the public transcriptomic database Tomato Expression Atlas (http://tea.solgenomics.net/). Tomato Expression Atlas images by TEA are licensed under a Creative Commons Attribution 4.0 International License. Based on…
gene name	description	Outer_Epidermis:Anthesis RPM	Outer_Epidermis:5DPA RPM	Outer_Epidermis:10DPA RPM	Outer_Epidermis:20DPA RPM	Outer_Epidermis:30DPA RPM	Outer_Epidermis:Mature_Green_stem RPM	Outer_Epidermis:Mature_Green_equatorial RPM	Outer_Epidermis:Mature_Green_stylar RPM	Outer_Epidermis:Breaker_stem RPM	Outer_Epidermis:Breaker_equatorial RPM	Outer_Epidermis:Breaker_stylar RPM	Outer_Epidermis:Pink_stem RPM	Outer_Epidermis:Pink_equatorial RPM	Outer_Epidermis:Pink_stylar RPM	Outer_Epidermis:Light_Red RPM	Outer_Epidermis:Red_Ripe RPM	Collenchyma:Anthesis RPM	Collenchyma:5DPA RPM	Collenchyma:10DPA RPM	Collenchyma:20DPA RPM	Collenchyma:30DPA RPM	Collenchyma:Mature_Green_stem RPM	Collenchyma:Mature_Green_equatorial RPM	Collenchyma:Mature_Green_stylar RPM	Collenchyma:Breaker_stem RPM	Collenchyma:Breaker_equatorial RPM	Collenchyma:Breaker_stylar RPM	Collenchyma:Pink_stem RPM	Collenchyma:Pink_equatorial RPM	Collenchyma:Pink_stylar RPM	Collenchyma:Light_Red RPM	Collenchyma:Red_Ripe RPM	Parenchyma:Anthesis RPM	Parenchyma:5DPA RPM	Parenchyma:10DPA RPM	Parenchyma:20DPA RPM	Parenchyma:30DPA RPM	Parenchyma:Mature_Green_stem RPM	Parenchyma:Mature_Green_equatorial RPM	Parenchyma:Mature_Green_stylar RPM	Parenchyma:Breaker_stem RPM	Parenchyma:Breaker_equatorial RPM	Parenchyma:Breaker_stylar RPM	Parenchyma:Pink_stem RPM	Parenchyma:Pink_equatorial RPM	Parenchyma:Pink_stylar RPM	Parenchyma:Light_Red RPM	Parenchyma:Red_Ripe RPM
Solyc12g098620	Transcription factor (D6MKM4_9ASPA)	0	0.03	0.09	0	0	0	0	0	0	0	0	0	0	0	0.02	0.05	0	0.04	0	0	0	0	0	0	0	0	0	0	0.13	0	0.28	2.48	0	0	0.16	0.04	0	0	0	0	0	0	0	0	0.18	0	0.16	0.51
Solyc11g011210	Gibberellin regulated protein (A2Q374_MEDTR)	0	0.36	1.53	0.1	0	0	0.48	0	0	0	0	0	0	0	0.18	0.58	0	0.82	0.49	0.14	0	0	0.21	0	0	0	0	0	2.17	0	2.49	15.37	0	2.7	2.76	9.13	0	0	1.32	0	0	0.58	0	0	6.6	0	6.74	18.77
Solyc04g011540	Elicitor-responsive protein 1 (B6T411_MAIZE)	0	0	0	0	0	0	0	0	0	0	0	0	0	0	0.07	0.45	0	0	0	0	0	0	0	0	0	0.02	0	0	0.27	0	0.14	1.95	0	0.29	0.07	0	0	0	0	0	0	0	0	0	0.35	0	0.95	1.53
Solyc09g010210	endo-1,4-beta-glucanase precursor (Cel2) (manually curated)	0	4.01	0.56	0	0	0	0.09	0	0	0	0	0	0.79	0	1.59	2.82	0	1.69	0.08	0.25	0	0	0.4	0	0	0.1	0	0	17.38	0	53.36	140.64	0	6.04	0.32	1.61	0	0	0.28	0	0	0.92	0	0	126.67	0	134.35	430.36
Solyc02g021350	Testis-specific Y-encoded protein (Q540R4_HUMAN)	0	0	0	0	0	0	0	0	0	0	0	0	0	0	0	0	0	0	0	0	0	0	0	0	0	0	0	0	0	0	0	0.03	0	0	0	0	0	0	0	0	0	0	0	0	0	0	0	0
Solyc06g060170	Glycoside hydrolase family 28 protein/polygalacturonase family protein (Q1PF10_ARATH)	0	0.28	0.31	0.06	0	0	0.19	0	0	0.7	0	0	1.27	0	1.85	2.72	0	0.12	0	0.07	0	0	0.04	0	0	0.33	0	0	0.56	0	0.6	1.45	0	0.17	0	0.07	0	0	0.06	0	0	0.5	0	0	0.54	0	0.9	2.23
Solyc12g007040	Unknown Protein	0	0	0	0	0	0	0	0	0	0	0	0	0	0	0	0	0	0	0	0	0	0	0	0	0	0	0	0	0	0	0	0	0	0	0	0	0	0	0	0	0	0	0	0	0	0	0	0
Solyc06g051800	expansin 1 (manually curated)	0	0	0.32	0	0	0	0.19	0	0	0.12	0	0	12.6	0	9.93	20.35	0	0.04	0	0.07	0	0	0.05	0	0	0.37	0	0	510.72	0	379.22	517.3	0	1.29	0.66	1.28	0	0	0.38	0	0	12.63	0	0	466.33	0	429.18	387.03
Solyc04g063350	3-methyl-2-oxobutanoate dehydrogenase (2-methylpropanoyl-transferring) (A1U0F1_MARAV)	0	8.1	26.29	17.66	0	0	3.64	0	0	0.82	0	0	2.99	0	5.72	3.58	0	1.01	0	0.4	0	0	0.25	0	0	0.28	0	0	3.55	0	4.13	6.08	0	0.04	0.11	0.17	0	0	0	0	0	0.86	0	0	6.7	0	7.03	9.86
Solyc06g007970	Male sterility 5 family protein (Fragment) (B1Q393_BRAOT)	0	0	0	0	0	0	0.03	0	0	0.17	0	0	0.14	0	0.12	0.27	0	0.11	0.1	0	0	0	0.03	0	0	0	0	0	0.08	0	0	0.98	0	0.03	0.09	0.07	0	0	0.2	0	0	0	0	0	2.69	0	0.44	6.61
Solyc06g065910	At1g62390-like protein (Fragment) (C0JCT4_9BRAS)	0	0	0	0	0	0	0	0	0	0	0	0	0	0	0.18	0.32	0	0	0	0	0	0	0	0	0	0	0	0	0	0	0.23	0.68	0	0	0	0	0	0	0	0	0	0.18	0	0	0.21	0	0.56	1.91
Solyc01g008780	Phospholipase A22 (B9SJ74_RICCO)	0	2.11	9.37	11.72	0	0	14.5	0	0	9.14	0	0	13.75	0	22.53	26.22	0	3.23	6.31	12.59	0	0	11.32	0	0	19.12	0	0	35.97	0	29.56	60.32	0	2.4	5.38	8.56	0	0	18.33	0	0	11.17	0	0	25.42	0	32.5	33.79
Solyc02g092150	ACT domain-containing protein (D7M3X3_ARALY)	0	1.72	5.75	2.51	0	0	4.32	0	0	12.9	0	0	16.64	0	24.26	27.9	0	2.56	4.99	1.26	0	0	1.61	0	0	5.84	0	0	34.95	0	40.42	61.55	0	2.12	2.92	2.44	0	0	1.52	0	0	7.42	0	0	28.7	0	34.72	38.12
Solyc05g007770	NAC domain transcription factor (Q5DM36_WHEAT)	0	0	0	0	0	0	0	0	0	0.03	0	0	0	0	0.02	0.27	0	0	0	0	0	0	0	0	0	0	0	0	0.08	0	0	0.03	0	0	0	0	0	0	0	0	0	0	0	0	0.2	0	0.03	0.34
Solyc05g011960	Heat shock protein binding protein (D7KWX9_ARALY)	0	0.8	2.14	1.16	0	0	0.77	0	0	1.37	0	0	5.16	0	13.82	11.78	0	1.22	0.21	0.29	0	0	0.15	0	0	0.81	0	0	7.34	0	8.04	10.41	0	0.35	0	0.64	0	0	0	0	0	0.07	0	0	3.41	0	4.84	4.82
Solyc05g011970	Cytochrome P450	0	2.29	4.38	0.28	0	0	5.95	0	0	6.46	0	0	5.4	0	3.09	4.28	0	2.6	0.86	0.4	0	0	1.67	0	0	3.62	0	0	2.9	0	3.84	5.61	0	0.61	0.87	0.19	0	0	0.73	0	0	0.29	0	0	1.75	0	4.08	7.03
Solyc06g053290	Auxin responsive SAUR protein (Q1SN26_MEDTR)	0	0	0	0	0	0	0.08	0	0	0.32	0	0	0	0	0	0.04	0	0	0.04	0	0	0	0.03	0	0	0	0	0	0.2	0	0.06	0.06	0	0.17	0.1	0	0	0	0	0	0	0.62	0	0	0.23	0	0.04	0
Solyc06g068440	cinnamoyl-CoA reductase (manually curated)	0	0.28	1.21	1.26	0	0	9.85	0	0	8.62	0	0	13.51	0	4.81	2.32	0	0.38	1.63	0.58	0	0	1.14	0	0	2.85	0	0	37.01	0	8.53	4.39	0	4.68	11.78	3.02	0	0	5.21	0	0	18.51	0	0	61.08	0	25.76	37.06
Solyc07g065810	RING finger family protein (D6RU92_SILLA)	0	0	0	0	0	0	0	0	0	0	0	0	0	0	0	0	0	0	0	0	0	0	0	0	0	0.04	0	0	0.15	0	0.32	0.24	0	0	0	0	0	0	0	0	0	0.03	0	0	1.03	0	1.59	3.6
Solyc08g075320	Cytochrome P450	0	0	0	0	0	0	0	0	0	0	0	0	0	0	0	0	0	0	0	0	0	0	0	0	0	0	0	0	0	0	0	0	0	0	0	0	0	0	0	0	0	0	0	0	0.03	0	0	0.39
Solyc01g106700	MADS-box transcription factor (Q75V01_9ASPA)	0	0	0.15	0.2	0	0	0.29	0	0	0.03	0	0	0.17	0	0.18	0.25	0	0.07	0.22	0.04	0	0	0.13	0	0	0.07	0	0	0.2	0	0.43	0.6	0	0.28	0.27	0.1	0	0	0.32	0	0	0.54	0	0	1.07	0	1.21	1.19
Solyc02g077040	phytophthora-inhibited protease 1 (manually curated)	0	0	0.06	0.03	0	0	0.06	0	0	0.18	0	0	0.31	0	0.04	4.01	0	0.04	0	0.04	0	0	0.37	0	0	1.07	0	0	0.33	0	0.41	1.71	0	0.11	0	0.98	0	0	0.89	0	0	0.07	0	0	0.97	0	2.21	2.39
Solyc02g083380	Unknown Protein	0	0.2	0.91	0.3	0	0	0.38	0	0	1.67	0	0	4.64	0	9.4	28.73	0	0.12	0.07	0.15	0	0	0.93	0	0	3.01	0	0	37.28	0	42.36	179.88	0	0.65	0.66	0.41	0	0	0.76	0	0	4.99	0	0	46.13	0	137.01	241.57
Solyc04g077810	Unknown Protein	0	0	0.03	0	0	0	0	0	0	0	0	0	2.78	0	9.38	25.75	0	0	0	0	0	0	0	0	0	0	0	0	0.41	0	1.06	7.4	0	0	0	0	0	0	0	0	0	0	0	0	0.23	0	0.48	1.67
Solyc06g059710	Stearoyl-acyl carrier protein desaturase (Q8LA10_ARATH)	0	0	0.1	0	0	0	0	0	0	0	0	0	0	0	0.07	0	0	0	0	0	0	0	0	0	0	0	0	0	0.5	0	0.44	0.05	0	0	0	0	0	0	0	0	0	0	0	0	0	0	0.24	0.03
Solyc07g066160	Zinc finger family protein (D7MD22_ARALY)	0	0	0	0	0	0	0	0	0	0	0	0	0	0	0	0.09	0	0	0	0	0	0	0	0	0	0	0	0	0.03	0	0	0.3	0	0	0	0	0	0	0	0	0	0	0	0	0.3	0	0.2	0.42
Solyc08g014130	2-isopropylmalate synthase 1 (Q30DX9_9BRAS)	0	70.75	25.82	8.75	0	0	7.18	0	0	3.63	0	0	9	0	54.82	50.83	0	39.12	39.84	32.6	0	0	14.38	0	0	6.8	0	0	87.14	0	57.7	115.58	0	46.08	92.86	35.58	0	0	7.57	0	0	12.93	0	0	69.11	0	79.46	223.26
Solyc12g010200	Glycosyltransferase (B9HBZ3_POPTR)	0	0	0	0.96	0	0	5.84	0	0	5.04	0	0	19.02	0	31.09	32.05	0	0	0	0	0	0	0	0	0	0.22	0	0	13.58	0	30.44	64.19	0	0.09	0	0.3	0	0	0	0	0	0.03	0	0	4.14	0	12.06	21.82
Solyc03g031890	Cold induced protein-like (Q94JH8_ORYSJ)	0	0	0	0	0	0	0	0	0	0	0	0	0.11	0	0.4	1.22	0	0.04	0	0.04	0	0	0.34	0	0	0.05	0	0	0.68	0	0.9	4.38	0	0.04	0.13	0	0	0	0.1	0	0	0.04	0	0	0.34	0	0.51	1.25
Solyc03g063730	Multidrug resistance protein mdtK (MDTK_YERP3)	0	0.03	0.12	0.38	0	0	1.15	0	0	1.72	0	0	2.09	0	3.97	16.01	0	0	0	2.05	0	0	0.52	0	0	2.39	0	0	8.98	0	3.79	9.95	0	0.1	0.27	0.27	0	0	0.45	0	0	0.32	0	0	2.83	0	2.63	12.18
Solyc03g112040	Cytochrome P450	0	0	0.1	0	0	0	0	0	0	0.2	0	0	0	0	0.48	1.63	0	0	0	0	0	0	0	0	0	0.11	0	0	0.12	0	4.29	12.91	0	0	0	0	0	0	0	0	0	0	0	0	0.84	0	6.88	3.02
Solyc05g052860	Os12g0581300 protein (Fragment) (Q0IMB2_ORYSJ)	0	0	0	0	0	0	0	0	0	0	0	0	0	0	0	0.09	0	0	0	0	0	0	0	0	0	0	0	0	0.19	0	0.11	0.5	0	0	0	0	0	0	0	0	0	0	0	0	0.69	0	0.53	1.29
Solyc06g076710	ARID/BRIGHT DNA-binding domain-containing protein/ELM2 domain-containing protein/Myb-like DNA-binding domain-containing protein (Q1PEA0_ARATH)	0	0	0.03	0.05	0	0	0	0	0	0.41	0	0	0.17	0	0.12	0.12	0	0.19	0.02	0.07	0	0	0	0	0	0.11	0	0	0.11	0	0.1	0.43	0	0.21	0	0	0	0	0	0	0	0	0	0	0.19	0	0.24	0.14
Solyc08g006330	UDP-xylose phenolic glycosyltransferase (manually curated)	0	0	0	0.07	0	0	0.09	0	0	0.03	0	0	0.31	0	0.86	0.41	0	0.08	0.65	0.68	0	0	0.97	0	0	0.17	0	0	3.86	0	2.87	5.74	0	0.61	1.42	0.46	0	0	0.71	0	0	1.38	0	0	7.97	0	8.13	18.91
Solyc11g006720	MYB transcription factor (Q9FNN6_ARATH)	0	3.53	5.52	2.86	0	0	4.41	0	0	3.03	0	0	1.28	0	7.66	5.09	0	10.11	5.94	3.53	0	0	7	0	0	3.86	0	0	5.31	0	8.86	9.08	0	8.42	4.24	3.5	0	0	4.57	0	0	4.42	0	0	6.23	0	11.94	8.8
Solyc01g106890	Unknown Protein	0	7.2	2.75	2.25	0	0	2.35	0	0	0.98	0	0	3.87	0	7.82	14.81	0	7.38	2.44	1.33	0	0	0.82	0	0	1.34	0	0	3.56	0	9.1	27.17	0	7.01	4.99	2.39	0	0	1.01	0	0	1.45	0	0	1.15	0	2.95	4.47
Solyc02g067490	At1g59710-like protein (Fragment) (C7FCK4_ARALP)	0	0.16	0.33	0.1	0	0	0.22	0	0	0.38	0	0	0.98	0	0.13	0	0	0	0.04	0.04	0	0	0	0	0	0	0	0	0	0	0	0.03	0	0	0	0.21	0	0	0	0	0	0.04	0	0	0.27	0	0.1	0.41
Solyc02g077710	E6-2 protein kinase (B6E139_GOSHI)	0	11.09	101.4	468.94	0	0	360.84	0	0	7.55	0	0	6.58	0	1.99	5.34	0	4.58	2.69	1.98	0	0	0.77	0	0	0.32	0	0	55.18	0	28.69	91.78	0	5.7	6.12	4.81	0	0	0.5	0	0	0.58	0	0	27.17	0	58.24	61.46
Solyc03g083030	Protein ABIL1 (B6TQN2_MAIZE)	0	8.13	12.12	6.8	0	0	3.76	0	0	3.16	0	0	9.83	0	3.07	9.49	0	9.78	10.03	4.06	0	0	2.41	0	0	7.41	0	0	39.95	0	19.98	70.51	0	7.56	11.02	5.33	0	0	6.66	0	0	19.9	0	0	24	0	26.48	52.22
Solyc04g054830	Inositol-1 4 5-trisphosphate 5-phosphatase-like protein (Q9FJQ6_ARATH)	0	0	0	0	0	0	0	0	0	0	0	0	0	0	0.05	0	0	0	0.05	0	0	0	0	0	0	0	0	0	0	0	0.09	0.03	0	0	0	0	0	0	0	0	0	0	0	0	0.08	0	0.26	0.04
Solyc05g009870	Baculoviral IAP repeat-containing 8 (Q6PIA0_HUMAN)	0	0.07	2.24	2.32	0	0	3.44	0	0	2.43	0	0	4.74	0	11.41	13.66	0	1.03	1.42	3.04	0	0	1.62	0	0	2.04	0	0	12.32	0	14.26	24.23	0	0.87	2.25	1.82	0	0	0.87	0	0	3.73	0	0	12.09	0	18.48	24.5
Solyc05g011830	Unknown Protein	0	1.61	1.95	2.48	0	0	4.73	0	0	7.25	0	0	9.19	0	12.99	16.14	0	0.2	0.6	1.99	0	0	2.05	0	0	2.75	0	0	4.27	0	8.9	11.18	0	0.17	0.81	0.25	0	0	2.22	0	0	1.96	0	0	5.71	0	9.54	10.4
Solyc05g013530	Octicosapeptide/Phox/Bem1p domain-containing protein (D7LRK8_ARALY)	0	0.55	2.12	0.15	0	0	6.61	0	0	8.68	0	0	2.96	0	3.56	5.55	0	0	0.02	0.18	0	0	9.49	0	0	13.62	0	0	6.59	0	6.07	19.35	0	0.17	0	0.35	0	0	3	0	0	6.2	0	0	5.32	0	6.29	19.2
Solyc07g051860	Protein serine/threonine kinase (D3BP85_POLPA)	0	0	0	0	0	0	0	0	0	0	0	0	0.44	0	0.2	0.15	0	0	0	0	0	0	0	0	0	0	0	0	0.56	0	0.49	0.54	0	0	0	0	0	0	0	0	0	0	0	0	0.28	0	0.17	0.43
Solyc07g053640	Arabinogalactan-protein (Q41256_NICAL)	0	0.31	0.82	0.31	0	0	0	0	0	0.06	0	0	0	0	0.32	0.05	0	0.15	0.05	0.14	0	0	0.27	0	0	0.04	0	0	0.22	0	0.27	0.38	0	0.35	0.25	0.1	0	0	0.16	0	0	0	0	0	2.18	0	1.31	2.82
Solyc07g066480	flacca (manually curated)	0	4.18	7.66	2.55	0	0	0.9	0	0	1.86	0	0	2.92	0	5.45	4.67	0	5.4	3.68	3.07	0	0	2.59	0	0	1.67	0	0	5.59	0	8.71	9.11	0	2.07	5.72	1.7	0	0	0.23	0	0	2.26	0	0	5.57	0	5.59	7.38
Solyc09g064730	Heavy metal-associated domain containing protein expressed (Q2QXS5_ORYSJ)	0	0	0	0	0	0	0	0	0	0	0	0	0.34	0	1.59	3.66	0	0	0	0	0	0	0	0	0	0	0	0	1.85	0	5.8	26.38	0	0	0	0	0	0	0	0	0	0.48	0	0	0.22	0	0.85	3.49
Solyc09g089640	At5g51670-like protein (Fragment) (C0JEX0_9BRAS)	0	2.59	3	2.02	0	0	1.65	0	0	0.27	0	0	0.25	0	0	0	0	0.49	0.74	0.72	0	0	1.8	0	0	0.5	0	0	0.47	0	0.08	0.03	0	0.7	0.98	0.07	0	0	1.24	0	0	0.18	0	0	0.43	0	0.44	0.55
Solyc10g080930	Transcription elongation factor A protein 2 (TCEA2_HUMAN)	0	2.67	16.19	15.12	0	0	21.01	0	0	32.46	0	0	50.21	0	50.36	52.86	0	3.92	9.34	5.54	0	0	7.38	0	0	13.82	0	0	24.21	0	31.34	40.87	0	2.25	9.2	8.12	0	0	6.53	0	0	12.63	0	0	22.9	0	28.37	38.33
Solyc10g084400	Glutathione S-transferase (Q76KW1_PEA)	0	1.48	5.48	38.51	0	0	133.81	0	0	64.46	0	0	46.38	0	167.43	152	0	2.17	14.18	16.75	0	0	18.76	0	0	20.6	0	0	72.45	0	151.66	206.85	0	5.36	11.68	5.19	0	0	6.33	0	0	8.4	0	0	38.08	0	63.32	52.39
Solyc12g088220	SlBCAT1 (manually curated)	0	0.6	0.64	0	0	0	0	0	0	1.03	0	0	27.43	0	67.89	64.67	0	0.04	0.02	0.04	0	0	0	0	0	0	0	0	1.01	0	3.07	14.82	0	0.1	0.09	0	0	0	0	0	0	0.14	0	0	7.21	0	31.4	96.25
Solyc12g094420	Predicted mechanosensitive ion channel (Q2TZV3_ASPOR)	0	1.03	3.36	5.06	0	0	4.81	0	0	5.85	0	0	9.32	0	11.4	21.08	0	0.12	1.79	3.84	0	0	2.89	0	0	5.06	0	0	10.11	0	8.82	18.89	0	1.64	4.13	4.64	0	0	1.08	0	0	6.53	0	0	9.75	0	6.9	18.89
Solyc12g098580	UDP-glucosyltransferase family 1 protein (C6KI44_CITSI)	0	0	0.24	0	0	0	0.03	0	0	0.27	0	0	0.06	0	0.12	0.82	0	0	0	0	0	0	0.03	0	0	0.04	0	0	0.07	0	0.14	0.76	0	0	0	0.13	0	0	0.53	0	0	0.2	0	0	0.79	0	0.79	2
Solyc12g099810	Crt homolog 1 (CRTP1_DICDI)	0	1.46	3.7	1.03	0	0	0.21	0	0	1.47	0	0	14.33	0	14.66	26.71	0	2.65	2	1.4	0	0	0.36	0	0	1.78	0	0	14.21	0	18.29	36.69	0	2.58	3.86	3.42	0	0	1.21	0	0	4.53	0	0	15.33	0	19.42	29.86
Solyc01g006290	Peroxidase (Q42964_TOBAC)	0	0	0	0	0	0	0	0	0	0	0	0	0	0	0	0	0	0	0	0	0	0	0	0	0	0	0	0	0	0	0	0	0	0	0	0	0	0	0	0	0	0.17	0	0	0.2	0	0	0
Solyc01g008440	Calcium-dependent protein kinase 8 (Q6KC54_NICPL)	0	1.76	1.88	2.6	0	0	2.54	0	0	0.69	0	0	0.81	0	2.49	1.9	0	0.93	2.25	2.05	0	0	2.35	0	0	0.81	0	0	0.32	0	1.11	1.85	0	0.98	2.21	2.75	0	0	5.7	0	0	1.1	0	0	1.34	0	1.36	1.87
Solyc01g090590	Os11g0109966 protein (Fragment) (C7J8E6_ORYSJ)	0	2.13	5.77	6.73	0	0	5.64	0	0	6.76	0	0	17.69	0	23.28	38.92	0	2.96	5.5	5.06	0	0	4.71	0	0	7.9	0	0	16.45	0	20.21	30.06	0	2.1	2.77	2.41	0	0	9.01	0	0	12.23	0	0	27.46	0	28.99	45.04
Solyc01g108730	Hydrolase alpha/beta fold family protein (D7LP51_ARALY)	0	0	0	0	0	0	0	0	0	0	0	0	0	0	0	0.11	0	0	0	0	0	0	0	0	0	0	0	0	1.11	0	0.56	1.57	0	0	0	0	0	0	0	0	0	0.25	0	0	0.9	0	2.14	3.18
Solyc01g108740	Hydrolase alpha/beta fold family protein (D7LG04_ARALY)	0	0	0	0	0	0	0	0	0	0	0	0	0	0	0.02	0.11	0	0	0	0	0	0	0	0	0	0	0	0	1.07	0	0.53	1.53	0	0	0	0	0	0	0	0	0	0.25	0	0	0.9	0	1.95	3.08
Solyc01g108880	1-aminocyclopropane-1-carboxylate oxidase (ACCO_MUSAC)	0	0.4	0.31	0.16	0	0	0.58	0	0	2.02	0	0	4.32	0	10.93	9.62	0	0.79	0.29	0.14	0	0	0.32	0	0	0.98	0	0	36.09	0	62.76	83.67	0	0.14	0.24	0.11	0	0	0.04	0	0	1.51	0	0	31.36	0	84.16	77.72
Solyc02g032120	Zinc finger protein 207 (Q28FC3_XENTR)	0	3.8	7.73	5.89	0	0	7.29	0	0	11.77	0	0	11.78	0	7.48	16.76	0	5.71	4.71	6.89	0	0	4.65	0	0	12.34	0	0	10.09	0	13.33	23.37	0	4.03	5.86	7.73	0	0	4.67	0	0	15	0	0	9.55	0	13.4	25.77
Solyc02g077780	Necrotic spotted lesions 1 (Fragment) (B6ZA38_HELPE)	0	2	3.32	3.63	0	0	4.78	0	0	5.17	0	0	15.64	0	18.28	25.07	0	1.65	1.86	2.67	0	0	3.56	0	0	6.14	0	0	12.74	0	13.78	28.55	0	1.13	2.78	3.14	0	0	3.44	0	0	5.32	0	0	24.28	0	19.19	40.94
Solyc02g081550	LeftsH6FtsH protease (manually curated)	0	0.22	0.21	0.61	0	0	0.51	0	0	0.81	0	0	1.27	0	1.97	1.69	0	0.04	0.51	1.58	0	0	0.58	0	0	1.08	0	0	9.91	0	6.42	17.16	0	0.21	0.84	0.68	0	0	0.03	0	0	0.82	0	0	5.69	0	9.47	19.68
Solyc02g092710	Prolyl 4-hydroxylase alpha-2 subunit (B6TYA6_MAIZE)	0	43.59	26.21	20.82	0	0	16.32	0	0	13.33	0	0	16.76	0	13.71	26.46	0	20.45	8.14	11.68	0	0	7.65	0	0	8.16	0	0	30.51	0	24.19	40.28	0	16.55	8.17	7.92	0	0	6.71	0	0	7.86	0	0	16.71	0	22.67	22.68
Solyc03g044350	Chaperone dnaJ 3 (A8NGQ1_COPC7)	0	0.15	0.61	0.43	0	0	0.73	0	0	0.53	0	0	1.13	0	1.39	1.86	0	0.04	0.43	0.36	0	0	0.15	0	0	0.2	0	0	0.63	0	1.37	1.48	0	0.07	0.62	0.28	0	0	0	0	0	0.21	0	0	0.76	0	0.97	1.73
Solyc03g113770	Pyridoxine/pyridoxamine 5&apos-phosphate oxidase (D7BCS8_MEISD)	0	1.81	2.9	3.29	0	0	3.94	0	0	6.67	0	0	12.68	0	17.32	21.04	0	2.79	3.67	3.33	0	0	6.12	0	0	10.57	0	0	13.92	0	16.37	28.6	0	1.3	3.94	3.29	0	0	10.38	0	0	10.58	0	0	14.67	0	18.79	31.19
Solyc03g116630	Unknown Protein	0	0.57	1.58	1.83	0	0	5.73	0	0	7.53	0	0	4.73	0	7.34	11.12	0	0.4	0.39	0.94	0	0	3.11	0	0	9.37	0	0	12.09	0	20.04	31.13	0	0.44	0.86	1.33	0	0	6.44	0	0	13.72	0	0	28.93	0	34.68	47.31
Solyc05g015680	Serine/threonine-protein phosphatase 7 long form homolog (PPP7L_ARATH)	0	0.07	0.06	0	0	0	0	0	0	0	0	0	0	0	0	0	0	0.04	0.04	0	0	0	0	0	0	0	0	0	0	0	0.03	0.13	0	0.03	0.1	0	0	0	0	0	0	0	0	0	0	0	0.17	0.31
Solyc06g035480	Serine/threonine-protein phosphatase 7 long form homolog (PPP7L_ARATH)	0	1.23	0.25	0	0	0	0.08	0	0	0	0	0	0	0	0.05	0.15	0	0.91	0.25	0	0	0	0	0	0	0.06	0	0	0	0	0.06	0.61	0	0.55	1.01	0.04	0	0	0.03	0	0	0.14	0	0	0.26	0	1.18	2.89
Solyc06g069690	Pseudo response regulator (B9N4C8_POPTR)	0	1.24	4.25	2.43	0	0	12.83	0	0	11.69	0	0	7.5	0	7.97	6.64	0	1.73	2.21	2.63	0	0	5.92	0	0	5.83	0	0	7.93	0	7.92	8.99	0	0.82	2.71	2.45	0	0	8.18	0	0	6.91	0	0	3.86	0	4.48	7.28
Solyc07g065340	Serine acetyltransferase (Q39533_CITLA)	0	1.25	3.31	4.97	0	0	13.72	0	0	18.38	0	0	80.19	0	128.35	271.68	0	8.17	5.15	9.97	0	0	9.82	0	0	16.61	0	0	66.18	0	108.23	314.57	0	6.79	25.23	10.79	0	0	9.74	0	0	9.85	0	0	129.93	0	105.31	281.81
Solyc08g023270	Unknown Protein	0	0.99	0.3	1.26	0	0	8.79	0	0	2.95	0	0	1.98	0	1.55	1.44	0	0.57	0.39	0.51	0	0	0.26	0	0	0.53	0	0	3.09	0	0.88	3.47	0	0.7	0.42	0.48	0	0	0	0	0	0.25	0	0	0.9	0	0.96	0.46
Solyc08g066370	Serine/threonine-protein phosphatase 7 long form homolog (PPP7L_ARATH)	0	0.65	0.24	0	0	0	0.11	0	0	0	0	0	0	0	0.05	0.15	0	0.59	0.22	0	0	0	0	0	0	0.02	0	0	0	0	0.03	0.57	0	0.31	1.21	0.04	0	0	0.07	0	0	0.17	0	0	0.39	0	1.18	3.63
Solyc08g081810	Cation/H(+) antiporter 18 (CHX18_ARATH)	0	0	0	0	0	0	0	0	0	0	0	0	0	0	0	0	0	0	0	0	0	0	0	0	0	0	0	0	0.32	0	0.48	1.52	0	0	0	0	0	0	0	0	0	0	0	0	1.68	0	2.19	1.77
Solyc10g080670	Unknown Protein	0	0.42	0.22	0.91	0	0	6.72	0	0	19.21	0	0	11.32	0	27.95	38.92	0	0.74	1.12	5.12	0	0	12.28	0	0	20	0	0	23.29	0	24.41	66.32	0	0.49	3.92	9.14	0	0	11.34	0	0	23.01	0	0	15.41	0	16.36	35.37
Solyc12g019020	Unknown Protein	0	0	0	0	0	0	0	0	0	0	0	0	0	0	0.02	0.06	0	0	0	0	0	0	0	0	0	0	0	0	0.03	0	0.22	1.13	0	0	0	0	0	0	0	0	0	0	0	0	0.06	0	0.17	0.32
Solyc01g008680	S2 self-incompatibility locus-linked pollen 3.2 protein (Q7XAE8_PETIN)	0	0.03	0	0	0	0	0	0	0	0	0	0	0.03	0	0.17	0.2	0	0.08	0	0	0	0	0	0	0	0	0	0	0.14	0	0.2	0.49	0	0	0.04	0	0	0	0.03	0	0	0.07	0	0	0	0	0	0.49
Solyc01g095470	Aldose 1-epimerase family protein (D7LSC1_ARALY)	0	36.63	39.69	12.12	0	0	9.83	0	0	1.5	0	0	5.28	0	20.2	36.91	0	27.13	24.89	10.53	0	0	4.53	0	0	1.55	0	0	15.02	0	30.5	73.62	0	27.31	34.27	26.66	0	0	24.82	0	0	12.33	0	0	31.93	0	39.5	62.01
Solyc01g095900	Protein TIF31 homolog (TIF31_ASPCL)	0	1.58	3.25	2.02	0	0	1.38	0	0	1.06	0	0	8.67	0	36.02	53.01	0	0.74	2.46	1.95	0	0	2.05	0	0	6.94	0	0	34.72	0	71.62	139.26	0	0.99	3.58	1.48	0	0	12.53	0	0	8.4	0	0	37.35	0	56.68	109.84
Solyc01g099580	Desiccation-related protein PCC13-62 (B6TNA6_MAIZE)	0	0	0	0	0	0	0.03	0	0	0.42	0	0	0.78	0	3.18	3.51	0	0	0	0.43	0	0	0.3	0	0	0.26	0	0	0.69	0	2.83	3.32	0	0	0	0.27	0	0	0	0	0	0.14	0	0	0.23	0	0.46	1.09
Solyc02g067510	cDNA clone J023121M11 full insert sequence (B7F743_ORYSJ)	0	0.08	0.03	0	0	0	0	0	0	0	0	0	0	0	0	0	0	0	0.06	0	0	0	0	0	0	0	0	0	0	0	0	0	0	0.07	0	0.04	0	0	0	0	0	0.03	0	0	0	0	0	0
Solyc02g076680	Unknown Protein; contains Interpro domain(s) IPR007789 Protein of unknown function DUF688	0	0.42	6.39	6.56	0	0	14.43	0	0	2.14	0	0	3.13	0	3.03	8.52	0	1.39	2.4	1.59	0	0	0.81	0	0	1.05	0	0	9.74	0	5.03	24.02	0	0.55	1.41	1.96	0	0	0.92	0	0	2.31	0	0	17.07	0	8.78	23.84
Solyc02g079170	NADH dehydrogenase like protein (O65414_ARATH)	0	0	0.18	0.92	0	0	1.64	0	0	3.04	0	0	24.16	0	25.11	28.62	0	0.12	0.07	0.25	0	0	0.07	0	0	2.28	0	0	2.95	0	9.44	31.6	0	0.48	0.5	1.44	0	0	1.2	0	0	2.65	0	0	21.76	0	20.96	38.1
Solyc03g006630	D-erythro-sphingosine kinase (D7MES6_ARALY)	0	0.41	0.24	0.09	0	0	1	0	0	2.08	0	0	2.93	0	3.61	1.65	0	0.24	0.11	0.29	0	0	1.43	0	0	2.27	0	0	1.69	0	2.15	0.62	0	0.4	0.12	0.23	0	0	1.54	0	0	2.97	0	0	2.55	0	3.53	1.16
Solyc03g044340	Unknown Protein	0	0	0	0	0	0	0.16	0	0	0.06	0	0	0.3	0	0.45	0.46	0	0	0.04	0	0	0	0.05	0	0	0.05	0	0	0.17	0	0.17	0.63	0	0	0.04	0	0	0	0	0	0	0.03	0	0	0.1	0	0.23	0.49
Solyc04g025540	Anthranilate phosphoribosyltransferase-like protein (Q3SM27_THIDA)	0	10.32	13.79	14.99	0	0	10.78	0	0	21.61	0	0	22.07	0	22.78	26.45	0	9.5	13.78	18.44	0	0	11.05	0	0	27.03	0	0	36.12	0	35.17	49.85	0	12.02	11.47	14.59	0	0	13.82	0	0	23.71	0	0	49.37	0	42.45	44.03
Solyc04g076170	ABC transporter G family member 31 (AB31G_ARATH)	0	0	0	0.03	0	0	0	0	0	0	0	0	0	0	0.02	0	0	0	0.05	0	0	0	0	0	0	0	0	0	0	0	0.03	0.03	0	0	0	0	0	0	0	0	0	0	0	0	0	0	0	0
Solyc06g065040	BHLH transcription factor (B6TXR4_MAIZE)	0	5.35	6.86	7.68	0	0	10.29	0	0	6.12	0	0	27.59	0	29.97	44.08	0	5.64	3.94	4.21	0	0	5.7	0	0	4.68	0	0	24.47	0	37.96	71.63	0	4.35	2.59	1.92	0	0	2.21	0	0	1.38	0	0	21.39	0	32.9	43.81
Solyc06g072520	bHLH transcription factor GBOF-1 (manually curated)	0	0	0	0	0	0	0	0	0	0	0	0	0	0	0	0	0	0	0	0	0	0	0	0	0	0	0	0	0	0	0	0	0	0	0	0	0	0	0	0	0	0	0	0	0.03	0	0.06	0
Solyc06g073860		0	0.1	0.49	0.73	0	0	2.43	0	0	4.82	0	0	12.18	0	7.94	11.39	0	0.04	0.36	0.33	0	0	1.53	0	0	4.47	0	0	5.53	0	4.9	10.03	0	0.31	0.2	0.29	0	0	1.2	0	0	5.73	0	0	6.29	0	7.24	8.24
Solyc08g076080	Xyloglucan endotransglucosylase/hydrolase 14 (C0IRH3_ACTDE)	0	0.5	0.3	0.03	0	0	0.3	0	0	0.13	0	0	0.63	0	1.64	0.6	0	1.53	0.25	0.07	0	0	0	0	0	0.02	0	0	0.07	0	0.09	0.44	0	0.44	0.6	0	0	0	0	0	0	0.1	0	0	0.45	0	0.17	0.32
Solyc10g086710	PAR-1b protein (Q43588_TOBAC)	0	1.14	2.48	0	0	0	0.1	0	0	2.03	0	0	2.34	0	0.28	0.03	0	0.64	0.25	0.04	0	0	0.21	0	0	11.09	0	0	2.62	0	0.79	0.34	0	1.61	5.16	0.41	0	0	0.03	0	0	0.91	0	0	7.61	0	15.19	5.78
Solyc11g065560	Serine/threonine-protein phosphatase 7 long form homolog (PPP7L_ARATH)	0	0.12	0.03	0	0	0	0	0	0	0	0	0	0	0	0	0	0	0.04	0.04	0	0	0	0	0	0	0	0	0	0	0	0	0.03	0	0.04	0.07	0	0	0	0	0	0	0	0	0	0	0	0.1	0.34
Solyc01g008510	Photosystem II 5 kDa protein, chloroplastic (PST2_GOSHI)	0	0	0.03	0	0	0	0	0	0	0	0	0	0.44	0	1.1	1.51	0	0	0	0	0	0	0	0	0	0.03	0	0	2.21	0	0.84	1.78	0	0	0	0.04	0	0	0	0	0	0.25	0	0	0.97	0	0.95	2.19
Solyc01g088400	ECERIFERUM 1 (manually curated)	0	2.45	7.89	2.32	0	0	1.31	0	0	2.98	0	0	1.88	0	0.34	0.11	0	0.2	0	0.04	0	0	0	0	0	3.22	0	0	8.78	0	3.03	4.45	0	0	0.03	0	0	0	0.16	0	0	0.91	0	0	24.26	0	50.63	91.38
Solyc01g088590	Invertase inhibitor (A7IZL0_COFCA)	0	0	0	0.12	0	0	0.05	0	0	0.28	0	0	0.43	0	0.54	0.19	0	0	0.07	0.72	0	0	0.12	0	0	0.18	0	0	1.24	0	2.15	5.75	0	0.21	2.91	7.5	0	0	0.22	0	0	1.16	0	0	3.74	0	5.81	8.68
Solyc01g106660	Ulp1 protease family C-terminal catalytic domain containing protein (Q60D46_SOLDE)	0	0	0.06	0.07	0	0	0.37	0	0	0.92	0	0	0.03	0	0.13	0.39	0	0	0	0	0	0	0.22	0	0	0	0	0	0.06	0	0.06	0.32	0	0	0	0.03	0	0	0.06	0	0	0.07	0	0	0.06	0	0.04	0.16
Solyc02g067750	Carbonic anhydrase (B1VK36_SOLLC)	0	0	0.03	0	0	0	0	0	0	0	0	0	0.04	0	0.21	0.12	0	0.15	0.15	0	0	0	0.04	0	0	0.07	0	0	0.17	0	0.09	0	0	0.04	0	0	0	0	0	0	0	0.03	0	0	0.66	0	0.59	0.27
Solyc02g081970	Vacuolar sorting receptor 7 (B6UEQ5_MAIZE)	0	0.5	0.33	1.92	0	0	6.93	0	0	6.89	0	0	35.94	0	39.39	45.88	0	0.16	0.38	0.25	0	0	0.12	0	0	1.15	0	0	55.33	0	54.65	71.12	0	0.23	0.95	0.3	0	0	0.06	0	0	0.32	0	0	8.64	0	10.21	18.03
Solyc02g089160	dwarf (manually curated)	0	0.04	0.06	0	0	0	0	0	0	0.12	0	0	0.21	0	0.21	0.37	0	0.08	0.18	0	0	0	0	0	0	0.03	0	0	0.64	0	1.12	2.17	0	0.07	0.5	0	0	0	0	0	0	0.21	0	0	2.19	0	2.68	2.75
Solyc02g090820	SolycHsfB1 (manually curated)	0	7.38	13.71	84.55	0	0	68.17	0	0	30.01	0	0	80.89	0	212.33	201.86	0	11.8	20.94	23.94	0	0	25.33	0	0	29.56	0	0	99.34	0	242.92	242.85	0	6.9	7.83	8.69	0	0	13.56	0	0	30.37	0	0	101.9	0	217.2	164.39
Solyc03g083420	OBP3-responsive gene 1 (D7MSY5_ARALY)	0	6.31	8.73	7.32	0	0	6.14	0	0	11.39	0	0	12.46	0	13.45	17.32	0	4.24	10.49	12.69	0	0	6.11	0	0	20.75	0	0	37.84	0	25.17	35.89	0	3.63	12.59	12.75	0	0	10.01	0	0	17.78	0	0	32.95	0	18.73	28.22
Solyc03g097200	Unknown Protein	0	1.8	3.06	3.98	0	0	8.76	0	0	5.42	0	0	5.2	0	16.47	14.44	0	1.47	1.85	2.42	0	0	3.83	0	0	3.6	0	0	4.46	0	6.76	10.45	0	1.62	2.67	2.27	0	0	3.06	0	0	4.43	0	0	3.73	0	3.63	7.41
Solyc03g123370	(P)ppGpp synthetase I (GTP pyrophosphokinase) SpoT/RelA (Q2RHV7_MOOTA)	0	15.54	21.84	21.21	0	0	53.21	0	0	43.33	0	0	36.3	0	62.87	58.38	0	26.71	20.46	19.69	0	0	39.53	0	0	28.08	0	0	29.68	0	41.96	50.45	0	13.4	15.6	13.9	0	0	46.1	0	0	31.7	0	0	43.57	0	55.13	44.15
Solyc04g011520	Serine/threonine kinase-like protein ABC1063 (Q1KMP8_HORVD)	0	0.51	0.94	1.21	0	0	4.29	0	0	1.76	0	0	6.31	0	6.48	10.79	0	0.16	0.34	0.9	0	0	3.2	0	0	2.75	0	0	20.52	0	16.33	36.72	0	0.07	0.03	0.18	0	0	2.84	0	0	2.45	0	0	23.17	0	25.87	41.47
Solyc04g015530	Polygalacturonase A (Q9M6S2_ACTCH)	0	0	0	0	0	0	0	0	0	0	0	0	0	0	0.07	0	0	0	0	0	0	0	0	0	0	0	0	0	0	0	0	0	0	0	0	0	0	0	0	0	0	0	0	0	0	0	0.03	0
Solyc04g016460	Unknown Protein	0	0	0	0	0	0	0	0	0	0	0	0	0.03	0	0.3	0.18	0	0	0	0	0	0	0	0	0	0	0	0	0	0	0	0.06	0	0	0	0	0	0	0	0	0	0	0	0	0	0	0	0.03
Solyc04g077220	Homeobox-leucine zipper protein 22 (D7MA03_ARALY)	0	0	0	0	0	0	0.71	0	0	4.54	0	0	3.94	0	28.98	12.62	0	0	0	0	0	0	0.3	0	0	0.55	0	0	0.58	0	2.14	1.38	0	0	0	0	0	0	0.16	0	0	0.11	0	0	0.38	0	0.3	1.01
Solyc04g079300	Calcineurin-like phosphoesterase family protein (A9G786_SORC5)	0	0.95	1.31	1.51	0	0	1.8	0	0	3.23	0	0	1.63	0	1.14	2.27	0	0.69	0.89	1.01	0	0	0.94	0	0	1.61	0	0	5.2	0	4.46	7.59	0	0.57	0.84	0.56	0	0	1.38	0	0	1.17	0	0	8.07	0	6.33	8.5
Solyc05g015460	Unknown Protein	0	0.06	0	0	0	0	0	0	0	0	0	0	0	0	0	0.19	0	0	0	0	0	0	0	0	0	0.08	0	0	0.2	0	0.17	0.24	0	0	0	0	0	0	0	0	0	0.04	0	0	0.6	0	0.6	2.89
Solyc06g051120	Transcription factor (D7LYY3_ARALY)	0	0.63	3.14	3.16	0	0	1.94	0	0	4.14	0	0	3.22	0	5.4	5.11	0	1.27	2.37	2.89	0	0	2.69	0	0	2.08	0	0	3.81	0	4.41	5.94	0	0.9	1.83	2.12	0	0	1.55	0	0	2.48	0	0	3.31	0	4.01	3.68
Solyc06g062790	Casein kinase I-like (Q8LR51_ORYSJ)	0	12.26	21.59	23.83	0	0	34.2	0	0	38.73	0	0	63.53	0	56.47	60.18	0	16.24	25.8	30.16	0	0	28.12	0	0	38.22	0	0	52.32	0	59.37	58	0	16.92	21.9	25.71	0	0	34.88	0	0	49.86	0	0	87.29	0	75.81	67.87
Solyc07g055560	G-type lectin S-receptor-like serine/threonine-protein kinase At2g19130 (Y2913_ARATH)	0	0	0	0	0	0	0	0	0	0	0	0	0	0	0	0.07	0	0	0	0	0	0	0	0	0	0	0	0	0	0	0	0	0	0	0	0	0	0	0	0	0	0	0	0	0	0	0.03	0.07
Solyc07g063850	Indole-3-acetic acid-amido synthetase GH3.8 (B6U4E2_MAIZE)	0	0.03	0.03	0	0	0	0	0	0	0	0	0	0	0	0	0	0	0	0	0	0	0	0	0	0	0	0	0	0	0	0	0	0	1.06	0.07	0	0	0	0	0	0	0	0	0	0	0	0	0
Solyc07g064660	Geranylgeranyl pyrophosphate synthase (Q8LSC4_9ROSI)	0	0	0	0	0	0	0	0	0	0	0	0	0	0	0	0	0	0	0	0	0	0	0	0	0	0	0	0	0.04	0	0.06	0.06	0	0	0	0	0	0	0	0	0	0.04	0	0	0.1	0	0.07	0.04
Solyc08g005630	Glucose-methanol-choline oxidoreductase (D6TF66_9CHLR)	0	0	0.03	0.06	0	0	0.04	0	0	0.03	0	0	4.74	0	19.39	38.8	0	0	0	0.04	0	0	0	0	0	0.04	0	0	23.11	0	102.1	352.37	0	0	0	0.03	0	0	0.61	0	0	0.14	0	0	136.25	0	358.35	466.33
Solyc09g082380	ATP-dependent RNA helicase (Q10D00_ORYSJ)	0	1.65	1.96	0.74	0	0	1.4	0	0	1.28	0	0	1.15	0	0.99	1.44	0	1.08	1.38	0.5	0	0	0.82	0	0	1.09	0	0	0.52	0	0.52	1.94	0	0.41	1.24	0.46	0	0	0.71	0	0	1.19	0	0	0.75	0	0.69	1.62
Solyc09g091600	Male sterility MS5 family protein (D7KE75_ARALY)	0	16.32	65.09	14.45	0	0	0.12	0	0	1.13	0	0	4.1	0	4.7	9.43	0	24.52	28.4	6.29	0	0	0.43	0	0	0.77	0	0	15.7	0	7.15	55.16	0	19.33	17.13	3.15	0	0	0	0	0	0.04	0	0	8.83	0	3.7	28.59
Solyc10g083880	tonoplast intrinsic protein 1.3 (manually curated)	0	0	0	0	0	0	0	0	0	0	0	0	0	0	0.04	0.07	0	0	0	0	0	0	0	0	0	0	0	0	0.28	0	0	0.08	0	0	0	0	0	0	0	0	0	0	0	0	0.32	0	0.23	4.94
Solyc10g084600	Plant-specific domain TIGR01589 family protein (B4FFL2_MAIZE)	0	0	0	0	0	0	0	0	0	0	0	0	0	0	0	0.07	0	0	0	0	0	0	0	0	0	0	0	0	0	0	0.09	2.92	0	0	0	0	0	0	0	0	0	0.14	0	0	0.36	0	0.96	3.37
Solyc10g085800	Zinc-binding family protein (D7MDD4_ARALY)	0	0.04	0.12	1.13	0	0	0.11	0	0	0	0	0	0.2	0	0.04	0	0	0.24	0.19	0.18	0	0	0.04	0	0	0.03	0	0	0	0	0	0.03	0	0.25	0.07	0.2	0	0	0.08	0	0	0	0	0	0.03	0	0.03	0.07
Solyc12g013960	Unknown Protein; contains Interpro domain(s) IPR007789 Protein of unknown function DUF688	0	0.32	0.06	0.03	0	0	0.04	0	0	2.54	0	0	2.33	0	3.04	4.02	0	0.04	0	0	0	0	0.54	0	0	3.45	0	0	3.01	0	3.24	12.64	0	0.36	0.23	0.33	0	0	0.03	0	0	2.2	0	0	4.47	0	2.6	6.01
Solyc12g019680	Cytochrome P450	0	0.03	0	0.05	0	0	0	0	0	0	0	0	2.29	0	1.56	1.59	0	0	0	0	0	0	0	0	0	0	0	0	3.5	0	6.86	5.67	0	0.28	0	0.08	0	0	0	0	0	0	0	0	0.52	0	1.76	0.25
Solyc12g098700	RNA helicase DEAD42 (manually curated)	0	9.2	9.98	10.75	0	0	16.06	0	0	14.04	0	0	14.72	0	32.47	31.51	0	9.17	7.51	9.24	0	0	9.08	0	0	13.24	0	0	15.19	0	23.32	24.3	0	7.32	6.26	6.64	0	0	13.54	0	0	13.5	0	0	20.34	0	18.45	17.34
Solyc00g022110	Ribosomal protein L2 (Q5M9S7_TOBAC)	0	1.67	3.49	4.51	0	0	4.04	0	0	4.69	0	0	5.78	0	8.75	9.45	0	4.21	2.5	2.71	0	0	2.8	0	0	2.61	0	0	5.35	0	6.23	9.03	0	1.22	11.28	5.12	0	0	9.62	0	0	1.61	0	0	6.55	0	7.38	12.65
Solyc00g060810	Major latex-like protein (B5THI3_PANGI)	0	0	0	0	0	0	0	0	0	0	0	0	0	0	0.02	0	0	0	0	0	0	0	0	0	0	0	0	0	0	0	0.03	0.09	0	0	0	0	0	0	0	0	0	0	0	0	0.45	0	6.24	14.85
Solyc00g144470	Serine/threonine-protein phosphatase 7 long form homolog (PPP7L_ARATH)	0	0	0	0	0	0	0	0	0	0	0	0	0	0	0	0	0	0	0.02	0	0	0	0	0	0	0	0	0	0	0	0	0.03	0	0	0.17	0	0	0	0	0	0	0	0	0	0.03	0	0.27	0.33
Solyc01g097200	Ankyrin repeat protein-like (Q6K268_ORYSJ)	0	0	0.03	0	0	0	0	0	0	0	0	0	0.06	0	0.05	0.03	0	0	0	0	0	0	0	0	0	0.24	0	0	0.03	0	0.03	0.06	0	0.03	0	0	0	0	0	0	0	0	0	0	0.11	0	0.03	0.07
Solyc01g099600	Copper chaperone (B6TJ24_MAIZE)	0	1.39	2.5	6.43	0	0	14.92	0	0	22.8	0	0	21.45	0	15.55	15.52	0	1.5	7.38	11.51	0	0	18.62	0	0	35.24	0	0	70.4	0	86.66	76.54	0	7.95	7.5	10.66	0	0	21.52	0	0	27.72	0	0	49.14	0	90.27	42.95
Solyc01g108720	Unknown Protein	0	0	0	0	0	0	0	0	0	0	0	0	0	0	0	0.05	0	0	0	0	0	0	0	0	0	0	0	0	0.41	0	0.22	0.27	0	0	0	0	0	0	0	0	0	0.07	0	0	0.25	0	1.02	0.82
Solyc01g108870	Gibberellin 20 oxidase 2 (B6TF99_MAIZE)	0	0	0	0	0	0	0	0	0	0	0	0	0	0	0.1	0.18	0	0	0	0	0	0	0	0	0	0	0	0	0.47	0	1.44	1.51	0	0	0	0	0	0	0	0	0	0	0	0	0.58	0	1.31	1.49
Solyc02g062390	Unknown Protein; contains Interpro domain(s) IPR000167 Dehydrin	0	0	0	0	0	0	0	0	0	0.76	0	0	1.41	0	8.77	7.4	0	0	0	0	0	0	0.22	0	0	2.12	0	0	3.93	0	5.25	14.37	0	0	0	0	0	0	0.06	0	0	2.45	0	0	2.59	0	4.55	8.42
Solyc02g071190	Carboxyl-terminal-processing protease (B6SPN8_MAIZE)	0	0.96	2.02	2.29	0	0	4.52	0	0	6.3	0	0	11.96	0	7.43	9.44	0	0.79	1.19	1.01	0	0	2.27	0	0	6.18	0	0	17.53	0	16.23	19.97	0	0.6	0.69	0.89	0	0	2.49	0	0	12.6	0	0	10.43	0	10.05	10.16
Solyc02g072190	WRKY transcription factor 79 (manually curated)	0	0	0	0	0	0	0	0	0	0	0	0	0	0	0	0.15	0	0	0	0	0	0	0	0	0	0.05	0	0	0.37	0	0.03	0.03	0	0.06	0	0	0	0	0	0	0	0.29	0	0	0.38	0	0	1.15
Solyc02g072360	Unknown Protein	0	0	0	0	0	0	0	0	0	0	0	0	0	0	0.02	0.06	0	0	0	0	0	0	0	0	0	0	0	0	0.14	0	0.21	0.5	0	0	0	0	0	0	0	0	0	0	0	0	0.18	0	0.23	0.66
Solyc02g092600	Phototropic-responsive NPH3 family protein (D7KCA4_ARALY)	0	0.63	0.93	0.38	0	0	1.03	0	0	1.09	0	0	0.67	0	1.47	1.92	0	0.24	0.78	0.33	0	0	1.88	0	0	1.46	0	0	0.71	0	1.73	3.35	0	0.45	1.58	0.97	0	0	4.44	0	0	6.35	0	0	3.03	0	4.3	6.22
Solyc02g092610	Transposon protein Mutator sub-class (B6UC07_MAIZE)	0	0.04	0.09	0	0	0	0.04	0	0	0.03	0	0	0.06	0	0.14	0.3	0	0.04	0.12	0	0	0	0.16	0	0	0.09	0	0	0.14	0	0.24	0.27	0	0	0.13	0.07	0	0	0	0	0	0.56	0	0	0.63	0	0.69	1
Solyc03g095880	Unknown Protein	0	0	0	0	0	0	0	0	0	0	0	0	0	0	0	0.23	0	0	0.04	0	0	0	0	0	0	0	0	0	1.74	0	1.14	5.64	0	0	0	0	0	0	0	0	0	0	0	0	6.21	0	5.2	5.72
Solyc03g111690	Pectate lyase (Q2Z1Y4_PRUMU)	0	1.84	72.73	42.95	0	0	28.98	0	0	0.82	0	0	74	0	84.74	213.65	0	0.04	0.18	0.72	0	0	0.98	0	0	0.74	0	0	761.07	0	762.74	1816.33	0	2.19	0.84	1.94	0	0	3.01	0	0	3.64	0	0	941.22	0	1212.54	1992.5
Solyc04g009780	RING finger protein 13 (RNF13_CHICK)	0	0	0	0	0	0	0	0	0	0	0	0	0	0	0	0	0	0	0	0	0	0	0	0	0	0	0	0	0	0	0	0	0	0	0	0	0	0	0	0	0	0	0	0	0	0	0	0
Solyc04g071770	Ethylene responsive transcription factor 2a (C0J9I7_9ROSA)	0	0.12	0.64	0	0	0	0	0	0	0	0	0	1.67	0	8.68	9.02	0	0	0	0	0	0	0	0	0	0.06	0	0	1.21	0	0.84	2.11	0	0.22	0	0	0	0	0	0	0	2.27	0	0	12.74	0	5.3	7.66
Solyc04g072880	RNA polymerase II holoenzyme cyclin-like subunit (SSN8_NEUCR)	0	1.72	5.28	6.38	0	0	3.44	0	0	9.3	0	0	9.65	0	11.79	15.25	0	1.68	3.35	6.14	0	0	3.77	0	0	10.96	0	0	9.05	0	12.9	20.53	0	1.58	4.24	4.79	0	0	3.11	0	0	4.64	0	0	6.96	0	11.4	13.83
Solyc04g074490	Bifunctional arginine demethylase and lysyl-hydroxylase JMJD6 (JMJD6_DANRE)	0	1.39	4.43	3.79	0	0	7.26	0	0	2.42	0	0	6.85	0	8.97	15.31	0	0.6	3.78	5.44	0	0	5.79	0	0	5.54	0	0	12.57	0	12.31	24.63	0	1.25	3.83	3.92	0	0	8.21	0	0	7.4	0	0	13.9	0	20.31	31.38
Solyc05g053000	AT-hook DNA-binding protein (Fragment) (A1DR81_CATRO)	0	0.22	0.06	0	0	0	0	0	0	0.1	0	0	1.17	0	0.78	2.4	0	0.16	0	0	0	0	0.51	0	0	0.16	0	0	0.98	0	1.26	3.88	0	0.24	0.57	0.1	0	0	0.39	0	0	0.98	0	0	2.85	0	1.78	4.25
Solyc06g010000	Sumo ligase (B0WPL7_CULQU)	0	3.02	6.57	7.11	0	0	20.94	0	0	18.39	0	0	18.6	0	20.28	23.94	0	1.83	3.71	5.96	0	0	6.99	0	0	11.46	0	0	12.55	0	16.25	28.29	0	1.34	4.64	5.26	0	0	10.32	0	0	13.72	0	0	20.06	0	17.15	32.87
Solyc07g037920	Homeobox-leucine zipper protein ROC7 (ROC7_ORYSJ)	0	0	0	0	0	0	0	0	0	0	0	0	0	0	0	0	0	0	0	0	0	0	0	0	0	0	0	0	0	0	0	0.09	0	0	0	0	0	0	0	0	0	0	0	0	0	0	0	0
Solyc07g054830	diacylglycerol kinase (manually curated)	0	3.63	7.71	4.1	0	0	4.27	0	0	3.73	0	0	6.79	0	9	12.59	0	4.34	3.88	4.11	0	0	4.71	0	0	4.58	0	0	5.02	0	5.25	6.53	0	3.97	3.7	3.51	0	0	3.24	0	0	5.63	0	0	7.1	0	7.71	11.87
Solyc08g007910	Serine/threonine protein kinase (C4PKQ3_PRUPE)	0	0.88	1.58	0.97	0	0	1.56	0	0	1.56	0	0	2.83	0	2.35	2.06	0	0.29	1.64	1.12	0	0	0.86	0	0	2.18	0	0	2.53	0	3.15	3.61	0	0.65	0.75	1.95	0	0	2.04	0	0	2.28	0	0	1.34	0	2.38	2.41
Solyc08g016610	Ulp1 protease family C-terminal catalytic domain containing protein (Q60D46_SOLDE)	0	0	0	0	0	0	0.11	0	0	0	0	0	0	0	0	0.02	0	0	0.04	0	0	0	0	0	0	0.04	0	0	0	0	0.03	0	0	0.12	0	0	0	0	0	0	0	0	0	0	0	0	0.03	0
Solyc09g005560	Zinc finger and SCAN domain containing 29 (Predicted) (A9X1B1_PAPAN)	0	0	0.15	0	0	0	0.52	0	0	0.14	0	0	0.22	0	0.94	1.53	0	0	0	0	0	0	0.04	0	0	0	0	0	0	0	0	0	0	0	0.09	0.13	0	0	0	0	0	0	0	0	0.03	0	0	0.48
Solyc10g009430	Diacylglycerol O-acyltransferase (Q124V7_POLSJ)	0	0	0	0.03	0	0	0	0	0	0	0	0	0	0	0.19	0	0	0.12	0	0	0	0	0	0	0	0	0	0	0.88	0	0.18	0.57	0	0	0	0	0	0	0	0	0	0	0	0	1.18	0	2.32	1.3
Solyc10g080900	ripening related X72730 (manually curated)	0	2.35	5.31	2.26	0	0	3.75	0	0	38.7	0	0	349.12	0	354.83	177.08	0	3.05	9.33	1.76	0	0	0.69	0	0	17.63	0	0	603.09	0	860.6	568.77	0	1.51	0.61	0.37	0	0	0.35	0	0	52.84	0	0	647.85	0	973.26	601.07
Solyc10g083720	Pyruvate kinase (Q94KE3_ARATH)	0	204.39	53.66	55.1	0	0	33.12	0	0	54.53	0	0	301.32	0	320.03	247.64	0	134.59	89.86	51.13	0	0	13.97	0	0	23.2	0	0	370.4	0	351.8	475.92	0	183.91	121.72	58.38	0	0	23.06	0	0	25.21	0	0	151.22	0	277.51	328.32
Solyc11g067200	Hira like protein (C1DXY4_9CHLO)	0	1.32	3.76	2.93	0	0	2.3	0	0	4.05	0	0	11.34	0	12.44	14.84	0	1.04	2.55	3.33	0	0	2.06	0	0	3.96	0	0	13.57	0	14.68	23.5	0	1.88	1.12	1.99	0	0	3	0	0	3.32	0	0	10.78	0	13.29	16.86
Solyc12g011180	General transcription factor 3C polypeptide 5 (TF3C5_HUMAN)	0	5.9	6.64	6.23	0	0	5.98	0	0	6	0	0	7.09	0	9.18	9.14	0	4.66	5.13	4.33	0	0	2.82	0	0	4.74	0	0	7.68	0	9.07	13.15	0	3.9	6.8	4.15	0	0	2.13	0	0	3.68	0	0	6.6	0	6.58	7.71
[truncated: 129 more columns]
